# Supplementary material for: Transcranial Direct Current Electric Stimulation Combined with Physical Exercise in Patients with Greater Trochanteric Pain Syndrome: Randomized Clinical Trial
Source: Med Sci (Basel). 2026 Jun 12;14(2):312. doi: 10.3390/medsci14020312 (PMC13304131; doi:10.3390/medsci14020312)
Supplement: Supplementary file 1 [file medsci-14-00312-s001.zip]

Archive with 1 entries (1 files):
- medsci-4258775-Supplementary.pdf
